# Supplementary material for: Synergistic Antibacterial and Antibiofilm Effects of Clindamycin and Zinc Oxide Nanoparticles Against Pathogenic Oral Bacillus Species
Source: Pathogens. 2025 Feb 2;14(2):138. doi: 10.3390/pathogens14020138 (PMC11858533; doi:10.3390/pathogens14020138)
Supplement: Supplementary file 1 [file pathogens-14-00138-s001.zip]

Archive with 1 entries (1 files):
- pathogens-3334473-supplementary.pdf
